# Supplementary material for: Cell-Free Protein Synthesis by Diversifying Bacterial Transcription Machinery
Source: BioTech (Basel). 2021 Oct 14;10(4):24. doi: 10.3390/biotech10040024 (PMC9245472; doi:10.3390/biotech10040024)
Supplement: Supplementary file 1 [file biotech-10-00024-s001.zip]

Archive with 1 entries (1 files):
- biotech-1286330-supplementary.pdf
